# Supplementary material for: Effect of Early Ciprofloxacin Administration on Growth Performance, Meat Quality, Food Safety, and Metabolomic Profiles in Xueshan Chickens
Source: Animals (Basel). 2024 Aug 18;14(16):2395. doi: 10.3390/ani14162395 (PMC11350917; doi:10.3390/ani14162395)
Supplement: Supplementary file 1 [file animals-14-02395-s001.zip]

Archive with 1 entries (1 files):
- animals-3120769-supplementary.pdf
